# Supplementary material for: The spatial and temporal situation of China’s digital technology innovation and its influencing factors
Source: PLoS One. 2024 Jan 29;19(1):e0297401. doi: 10.1371/journal.pone.0297401 (PMC10824442; doi:10.1371/journal.pone.0297401)
Supplement: S1 Dataset — (XLSX) [file pone.0297401.s001.xlsx]

## Sheet: The variable being explained
year	Pro	DI	PDI
2012	北京	13618	6553.42
2013	北京	18119	8526.59
2014	北京	20569	9474.44
2015	北京	24926	11392.1
2016	北京	28418	12946.7
2017	北京	32735	14920.2
2018	北京	37439	17079.8
2019	北京	39870	18205.5
2020	北京	47097	21515.3
2021	北京	61260	27985.4
2022	北京	65075	29714.6
2012	天津	2866	2079.83
2013	天津	3647	2586.52
2014	天津	3492	2443.67
2015	天津	5263	3657.4
2016	天津	7032	4873.18
2017	天津	7170	5085.11
2018	天津	8191	5922.63
2019	天津	7389	5335.02
2020	天津	9258	6674.84
2021	天津	12935	9420.98
2022	天津	11540	6571.75
2012	河北	1890	260.259
2013	河北	2403	329.72
2014	河北	2285	312.031
2015	河北	3048	414.976
2016	河北	3808	516.339
2017	河北	3920	529.086
2018	河北	5850	787.773
2019	河北	5356	719.216
2020	河北	8296	1111.47
2021	河北	10951	1470.33
2022	河北	11530	1529.38
2012	山西	662	186.584
2013	山西	851	240.736
2014	山西	853	241.78
2015	山西	1010	287.013
2016	山西	1273	362.265
2017	山西	1459	415.67
2018	山西	2000	571.102
2019	山西	1952	558.193
2020	山西	2993	857.593
2021	山西	4129	1186.49
2022	山西	3809	1163.76
2012	内蒙古	175	71.0227
2013	内蒙古	281	114.46
2014	内蒙古	327	133.524
2015	内蒙古	615	252.049
2016	内蒙古	707	290.23
2017	内蒙古	680	279.49
2018	内蒙古	1097	452.931
2019	内蒙古	956	395.859
2020	内蒙古	1596	664.17
2021	内蒙古	2382	992.5
2022	内蒙古	2558	902.611
2012	辽宁	2594	592.914
2013	辽宁	3146	720.733
2014	辽宁	2571	589.95
2015	辽宁	3384	780.083
2016	辽宁	3926	907.326
2017	辽宁	4390	1018.09
2018	辽宁	5125	1194.36
2019	辽宁	5434	1270.52
2020	辽宁	7597	1785.43
2021	辽宁	9856	2330.57
2022	辽宁	9475	2189.23
2012	吉林	786	291.327
2013	吉林	900	337.331
2014	吉林	855	323.618
2015	吉林	1318	504.401
2016	吉林	1547	602.649
2017	吉林	1847	731.196
2018	吉林	2310	929.952
2019	吉林	2204	900.327
2020	吉林	3165	1319.3
2021	吉林	3629	1528
2022	吉林	4421	1508.87
2012	黑龙江	1795	482.009
2013	黑龙江	2615	713.312
2014	黑龙江	1944	538.803
2015	黑龙江	2681	759.705
2016	黑龙江	3097	894.311
2017	黑龙江	3141	924.095
2018	黑龙江	3145	945.296
2019	黑龙江	2682	823.963
2020	黑龙江	3665	1155.79
2021	黑龙江	5032	1610.24
2022	黑龙江	5722	1526.68
2012	上海	9946	4145.89
2013	上海	10361	4232.43
2014	上海	9737	3946.9
2015	上海	11737	4775.02
2016	上海	14631	5930.69
2017	上海	16462	6675.59
2018	上海	20189	8157.17
2019	上海	20439	8238.21
2020	上海	25712	10334.4
2021	上海	32362	13002
2022	上海	34276	14275.7
2012	江苏	16713	2058.25
2013	江苏	22041	2690.55
2014	江苏	20600	2487.62
2015	江苏	26278	3160.31
2016	江苏	29405	3508.53
2017	江苏	32679	3879.73
2018	江苏	44353	5251.36
2019	江苏	45522	5375.13
2020	江苏	67851	8004.13
2021	江苏	84315	9913.58
2022	江苏	88223	11180.2
2012	浙江	12598	2216.01
2013	浙江	16668	2881.74
2014	浙江	14577	2474.87
2015	浙江	18611	3109.61
2016	浙江	19611	3229.74
2017	浙江	20873	3382.98
2018	浙江	28775	4587.12
2019	浙江	26787	4201.88
2020	浙江	37107	5737.01
2021	浙江	45821	7006.27
2022	浙江	48159	8279.01
2012	安徽	4454	745.065
2013	安徽	6260	1045.42
2014	安徽	5717	953.31
2015	安徽	6901	1148.06
2016	安徽	8178	1355.54
2017	安徽	8528	1407.96
2018	安徽	11693	1924.46
2019	安徽	11366	1865.73
2020	安徽	14936	2446.52
2021	安徽	19067	3119.09
2022	安徽	21752	3270.49
2012	福建	3735	972.403
2013	福建	4374	1125.87
2014	福建	3558	901.901
2015	福建	5917	1485.19
2016	福建	7482	1863.05
2017	福建	7978	1962.61
2018	福建	12667	3086.5
2019	福建	11016	2662.8
2020	福建	15110	3631.34
2021	福建	15916	3801.29
2022	福建	17749	4678.18
2012	江西	830	185.475
2013	江西	1226	273.905
2014	江西	1416	316.071
2015	江西	2422	540.022
2016	江西	3203	712.411
2017	江西	3573	792.064
2018	江西	5934	1314.87
2019	江西	5404	1196.63
2020	江西	7356	1627.79
2021	江西	8836	1956.17
2022	江西	7456	1670.25
2012	山东	6647	684.693
2013	山东	7957	816.438
2014	山东	6946	708.197
2015	山东	10186	1032.43
2016	山东	12646	1268.02
2017	山东	12826	1278.38
2018	山东	15898	1577.65
2019	山东	15278	1511.78
2020	山东	22267	2190.56
2021	山东	29199	2871.09
2022	山东	33461	3346.1
2012	河南	3081	323.227
2013	河南	3603	376.371
2014	河南	3269	338.932
2015	河南	4763	490.98
2016	河南	5571	569.748
2017	河南	6816	693.458
2018	河南	10640	1078.67
2019	河南	9527	962.226
2020	河南	12841	1291.72
2021	河南	16355	1654.86
2022	河南	14375	1490.26
2012	湖北	3192	552.154
2013	湖北	3987	687.651
2014	湖北	3748	644.429
2015	湖北	5557	949.915
2016	湖北	6497	1103.99
2017	湖北	7922	1341.8
2018	湖北	10104	1707.62
2019	湖北	11702	1974.35
2020	湖北	16100	2802.44
2021	湖北	22715	3896.23
2022	湖北	26163	4444.2
2012	湖南	2336	354.476
2013	湖南	3225	488.636
2014	湖南	2921	441.839
2015	湖南	3900	589.569
2016	湖南	4516	681.66
2017	湖南	5332	803.859
2018	湖南	6547	986.737
2019	湖南	6427	967.922
2020	湖南	9054	1362.53
2021	湖南	11615	1754
2022	湖南	12775	1834.7
2012	广东	27722	2510.82
2013	广东	31505	2795.47
2014	广东	29850	2598.14
2015	广东	39076	3346.12
2016	广东	47270	3969.6
2017	广东	61008	5024.96
2018	广东	88642	7178.65
2019	广东	91993	7365.92
2020	广东	116905	9260.54
2021	广东	146411	11543
2022	广东	146167	12710.2
2012	广西	615	131.018
2013	广西	849	179.455
2014	广西	981	205.66
2015	广西	1385	287.882
2016	广西	1609	331.274
2017	广西	1954	398.207
2018	广西	2597	524.965
2019	广西	2575	516.861
2020	广西	3750	747.161
2021	广西	4662	925.551
2022	广西	4779	979.906
2012	海南	98	107.692
2013	海南	154	167.391
2014	海南	138	147.436
2015	海南	192	203.175
2016	海南	309	322.884
2017	海南	279	287.037
2018	海南	438	446.029
2019	海南	601	604.02
2020	海南	1174	1160.08
2021	海南	1650	1617.65
2022	海南	1550	1659.53
2012	重庆	1756	590.252
2013	重庆	2688	892.727
2014	重庆	2386	784.095
2015	重庆	3651	1189.25
2016	重庆	4662	1499.04
2017	重庆	4611	1466.6
2018	重庆	5370	1697.76
2019	重庆	4966	1557.72
2020	重庆	6654	2073.54
2021	重庆	8886	2766.5
2022	重庆	9580	2965.94
2012	四川	5027	621.769
2013	四川	7305	900.851
2014	四川	6058	744.317
2015	四川	9113	1111.88
2016	四川	9119	1105.2
2017	四川	10635	1283.03
2018	四川	14068	1690.66
2019	四川	12652	1515.03
2020	四川	16151	1929.4
2021	四川	20955	2502.99
2022	四川	22423	2705.15
2012	贵州	447	124.617
2013	贵州	667	183.645
2014	贵州	709	192.82
2015	贵州	1243	335.221
2016	贵州	1338	356.04
2017	贵州	1503	395.214
2018	贵州	2180	570.382
2019	贵州	2398	623.181
2020	贵州	2912	754.795
2021	贵州	3145	816.459
2022	贵州	2822	820.826
2012	云南	481	103.865
2013	云南	779	167.852
2014	云南	766	164.625
2015	云南	1119	239.974
2016	云南	1360	290.785
2017	云南	1783	379.928
2018	云南	2725	579.417
2019	云南	2567	544.548
2020	云南	3012	637.865
2021	云南	4355	928.571
2022	云南	4508	1010.99
2012	陕西	3401	898.072
2013	陕西	5173	1359.88
2014	陕西	4983	1302.06
2015	陕西	5047	1312.27
2016	陕西	5905	1524.26
2017	陕西	6676	1710.04
2018	陕西	8343	2122.36
2019	陕西	8594	2179.01
2020	陕西	11692	2956.26
2021	陕西	16141	4082.2
2022	陕西	15270	3946.76
2012	甘肃	375	147.059
2013	甘肃	516	203.39
2014	甘肃	479	189.253
2015	甘肃	611	242.172
2016	甘肃	826	327.778
2017	甘肃	1071	424.663
2018	甘肃	1397	555.467
2019	甘肃	1425	567.955
2020	甘肃	1943	776.889
2021	甘肃	2349	943.373
2022	甘肃	2339	843.187
2012	青海	27	47.2855
2013	青海	80	140.105
2014	青海	46	79.8611
2015	青海	158	273.83
2016	青海	174	298.969
2017	青海	279	476.109
2018	青海	420	715.503
2019	青海	409	693.22
2020	青海	644	1086
2021	青海	796	1340.07
2022	青海	768	1366.55
2012	宁夏	108	163.885
2013	宁夏	192	288.288
2014	宁夏	172	253.687
2015	宁夏	259	378.655
2016	宁夏	453	651.799
2017	宁夏	599	849.645
2018	宁夏	789	1111.27
2019	宁夏	672	937.238
2020	宁夏	873	1210.82
2021	宁夏	1199	1653.79
2022	宁夏	1221	1774.71
2012	新疆	245	108.744
2013	新疆	330	144.42
2014	新疆	322	138.495
2015	新疆	517	216.771
2016	新疆	725	298.6
2017	新疆	861	347.177
2018	新疆	1106	438.889
2019	新疆	871	340.367
2020	新疆	1317	508.494
2021	新疆	2037	786.79
2022	新疆	1803	668.273

## Sheet: Explanatory variables
year	Pro	PGDP	DA	FS	TMD	STR	STT
2012	北京	92758	1076.76	1.05095	0.137505	0.0594742	235493
2013	北京	100569	1186.8	1.11036	0.14402	0.0598484	242175
2014	北京	106732	1159.86	1.23314	0.147073	0.0594818	245384
2015	北京	113692	1580.53	1.16146	0.150074	0.0601368	245728
2016	北京	123391	1784.04	1.05683	0.15353	0.0578351	253337
2017	北京	136172	1818.04	1.21059	0.160161	0.056386	269835
2018	北京	150962	2059.86	1.28638	0.163516	0.0617009	267338
2019	北京	161776	2060.1	1.22279	0.161014	0.0631469	313986
2020	北京	164158	2084.09	1.13831	0.17495	0.0644436	336280
2021	北京	187526	2030.8	1.095	0.173969	0.0652929	338297
2012	天津	66517.2	461.67	0.845405	0.018019	0.027958	89609
2013	天津	71344.6	353.9	0.933195	0.019122	0.0296421	100219
2014	天津	74960.3	397.65	1.02438	0.024707	0.0295472	113335
2015	天津	75868.3	470.24	1.11053	0.030441	0.0308488	124321
2016	天津	79647.5	724.33	1.09068	0.030899	0.0300425	119384
2017	天津	87280.5	795.31	0.931602	0.029729	0.0247301	103087
2018	天津	95688.6	897.37	0.79833	0.036449	0.0261781	99490
2019	天津	101557	1092.6	0.782114	0.064466	0.0328249	92502
2020	天津	101068	1254.63	0.839055	0.077363	0.0344377	90640
2021	天津	113660	1352.5	0.66286	0.080078	0.0365931	102986
2012	河北	31844	1756	0.193868	0.001423	0.00924805	78532.5
2013	河北	33346	2049.3	0.205115	0.00111	0.00990949	89987.8
2014	河北	34507	2204.74	0.203579	0.000993	0.0106416	101434
2015	河北	35994	2948.52	0.172359	0.001327	0.0117718	107508
2016	河北	38688	3841.08	0.257005	0.00184	0.0119558	111384
2017	河北	41451	4126.88	0.225451	0.002614	0.0132887	113191
2018	河北	43808	4192.38	0.237086	0.007664	0.0138777	103275
2019	河北	47036.3	4345.82	0.259301	0.010859	0.016144	111799
2020	河北	48302	4598.22	0.281051	0.015327	0.0175208	125058
2021	河北	54181	5012.5	0.278832	0.018502	0.0184568	125609
2012	山西	32863.9	737.36	0.285198	0.002527	0.0109261	47029
2013	山西	33847.9	881.7	0.517719	0.004167	0.0122366	49035
2014	山西	34248.1	996.79	0.448626	0.003797	0.0119255	48955
2015	山西	33592.7	1345.88	0.316566	0.00401	0.0103808	42873
2016	山西	33972.4	1582.89	0.289292	0.003261	0.0101624	44147
2017	山西	41242.2	1840.12	0.346927	0.006063	0.00954603	47694
2018	山西	45516.6	1989.15	0.37022	0.008964	0.010452	44593
2019	山西	48468.7	2148.19	0.340298	0.006432	0.0112307	46853
2020	山西	51051	2322.32	0.374407	0.002548	0.0119565	55329.9
2021	山西	65625	2478.7	0.364576	0.005953	0.0111504	60295.6
2012	内蒙古	42441	548.74	0.263703	0.006681	0.0063881	31819
2013	内蒙古	46320	677.2	0.277729	0.00229	0.00692742	37277
2014	内蒙古	49585	739.91	0.270353	0.000784	0.006873	36435
2015	内蒙古	52972	915.95	0.275851	0.000863	0.00763041	38248
2016	内蒙古	56560	1200.73	0.23482	0.000665	0.00813722	39480
2017	内蒙古	61196	1294.08	0.226002	0.001218	0.00822105	33030
2018	内蒙古	66491	1358.38	0.161392	0.001148	0.00747395	24906
2019	内蒙古	71170	1372.73	0.165519	0.001306	0.0085873	24896.5
2020	内蒙古	71640	1441.34	0.186523	0.002071	0.00927834	27914
2021	内蒙古	88137	1750.1	0.166682	0.002006	0.00926478	26427
2012	辽宁	40778	1267.47	0.567215	0.009283	0.0157314	87000
2013	辽宁	43956	1631.4	0.619456	0.006371	0.0163866	95000
2014	辽宁	45915	2083.51	0.543402	0.007596	0.0152021	100000
2015	辽宁	46482	2710.76	0.341014	0.00933	0.0126756	85000
2016	辽宁	47069	3239.53	0.302121	0.014529	0.0167536	88000
2017	辽宁	50221	3118.77	0.264509	0.016482	0.0183638	89000
2018	辽宁	54657	3240.31	0.319219	0.018743	0.018174	95000
2019	辽宁	58019	3270.73	0.297844	0.022385	0.0204123	100000
2020	辽宁	58629	3305.19	0.289508	0.025196	0.0218597	112000
2021	辽宁	64992	3274	0.284554	0.027375	0.021767	117000
2012	吉林	32005	635.58	0.287624	0.002104	0.00919665	49961
2013	吉林	35139	695	0.394786	0.002661	0.00917404	44607
2014	吉林	37539	805.95	0.365725	0.002071	0.00947062	49774
2015	吉林	38128	987.18	0.413156	0.001882	0.0100553	49276
2016	吉林	40259	1560.71	0.393306	0.007879	0.00945176	48252
2017	吉林	42890	1761.08	0.428859	0.014716	0.0085655	45530
2018	吉林	44925	1526.74	0.36521	0.022684	0.00763041	36376
2019	吉林	47554	1686.62	0.334106	0.040431	0.0126533	42323
2020	吉林	50561	1651.18	0.324417	0.037539	0.0129564	44472
2021	吉林	55148	1743.1	0.291936	0.008171	0.0138757	50818
2012	黑龙江	29352.1	771.67	0.341691	0.007337	0.0106605	57205.7
2013	黑龙江	32068	865.2	0.325848	0.007041	0.0113998	53304.5
2014	黑龙江	33463.8	1044	0.324219	0.007998	0.0107283	55985
2015	黑龙江	32759	1308.82	0.367066	0.008437	0.0104529	49705
2016	黑龙江	34024.6	1964.94	0.377638	0.008177	0.00991186	54942.4
2017	黑龙江	35887.5	1937.24	0.380979	0.009225	0.00921793	47406
2018	黑龙江	38199.5	2113.15	0.307632	0.010141	0.00825024	37155
2019	黑龙江	41156	2181.08	0.311273	0.017108	0.0107659	44394
2020	黑龙江	42432	2127.48	0.313757	0.01936	0.0126408	44205
2021	黑龙江	47199	2260.4	0.292902	0.023532	0.0130775	48639
2012	上海	89613	1491.5	1.15195	0.025704	0.0336673	153400
2013	上海	95746	1374.6	1.11041	0.024369	0.0356027	165800
2014	上海	102827	1404.49	1.03796	0.025138	0.0365736	168200
2015	上海	109186	1464.79	1.01108	0.026421	0.0372618	171800
2016	上海	121369	1595.66	1.14334	0.027716	0.0372381	183900
2017	上海	133489	1810.2	1.18421	0.026462	0.0393434	183500
2018	上海	145767	1871.82	1.18397	0.037491	0.0415914	188100
2019	上海	153299	2028.61	1.02544	0.037278	0.0399565	198600
2020	上海	156803	2322.04	1.0496	0.040909	0.0417485	228600
2021	上海	175420	2340.4	0.968315	0.058903	0.0421098	235500
2012	江苏	66532.8	2892.37	0.479015	0.007416	0.0238236	420983
2013	江苏	72767.8	3063.2	0.509845	0.008828	0.0248931	484549
2014	江苏	78711.2	3503.32	0.504546	0.008345	0.0253935	520123
2015	江苏	85871.2	4697.26	0.522006	0.008171	0.0256891	542804
2016	江苏	92657.9	5676.85	0.492586	0.008214	0.026191	555819
2017	江苏	102202	6531.73	0.498441	0.009065	0.0263196	560226
2018	江苏	110508	7131.47	0.54428	0.010707	0.027047	560302
2019	江苏	116650	7248.96	0.579828	0.01477	0.027898	625301
2020	江苏	121333	7224.86	0.568921	0.020326	0.0292636	662701
2021	江苏	138255	7464.3	0.57209	0.022397	0.02955	753591
2012	浙江	61097	2250.42	0.482747	0.002346	0.0208446	281200
2013	浙江	65105	2447.4	0.51392	0.002159	0.0216457	324113
2014	浙江	68569	2632.62	0.51967	0.002172	0.0225985	357116
2015	浙江	73276	4768.88	0.576427	0.002287	0.023578	389507
2016	浙江	78384	4720.62	0.569349	0.004198	0.023928	395869
2017	浙江	85612	5455.12	0.579164	0.006273	0.0244617	410385
2018	浙江	93230	5970.97	0.654555	0.01051	0.0257253	484801
2019	浙江	98770	6284.4	0.826198	0.014242	0.0267803	555655
2020	浙江	100738	6031.51	0.730701	0.021719	0.028785	591006
2021	浙江	113839	6237.8	0.781461	0.025243	0.02935	593032
2012	安徽	30697	1063.77	0.523397	0.005006	0.016372	103047
2013	安徽	34404	1124.6	0.532792	0.006804	0.0183097	119342
2014	安徽	37580	1175.7	0.575452	0.008146	0.0188792	129319
2015	安徽	39692	2211.53	0.620783	0.008656	0.01962	133558
2016	安徽	43686	2527.33	0.986403	0.008906	0.0194666	135829
2017	安徽	49092	2872.24	0.877505	0.009237	0.020909	140452
2018	安徽	56063	3373.97	0.86681	0.010708	0.0216269	147149
2019	安徽	60561	3481.29	1.02577	0.012114	0.0203166	175318
2020	安徽	62411	3543.65	0.9565	0.017052	0.0228327	194688
2021	安徽	69676	3889	0.977536	0.041614	0.0234205	235292
2012	福建	52959.3	1439.84	0.240061	0.002542	0.0137546	114492
2013	福建	58254.8	1439.4	0.269377	0.002044	0.0143613	122544
2014	福建	63709	1618.68	0.270226	0.001629	0.0147587	136925
2015	福建	67649	2335.32	0.285613	0.002007	0.0151244	126572
2016	福建	74023.6	2482.29	0.27113	0.0015	0.0157682	132155
2017	福建	83758.1	2861.77	0.293833	0.002345	0.0168755	140325
2018	福建	94718.5	3244.96	0.297898	0.002361	0.0179531	160922
2019	福建	102722	3232.05	0.315192	0.003293	0.0177791	171452
2020	福建	105106	3370	0.34038	0.003725	0.0191875	185622
2021	福建	118750	3546.6	0.312936	0.004032	0.0198468	223594
2012	江西	28623.7	719.32	0.214715	0.003072	0.00877722	38152
2013	江西	31952.1	868.6	0.323912	0.002988	0.00940287	43512.1
2014	江西	34988.3	975.14	0.372548	0.00323	0.00974324	43469
2015	江西	37436.4	1693.24	0.445685	0.003878	0.0103554	46548
2016	江西	40950	2055.59	0.452019	0.004271	0.0112065	50620
2017	江西	44877.9	1985.92	0.594187	0.004809	0.0127861	61897
2018	江西	50346.9	2032.68	0.647503	0.005268	0.0141321	85255
2019	江西	54640.1	2369.5	0.741549	0.006003	0.015523	105593
2020	江西	57068.8	2532.85	0.761886	0.009085	0.016765	124326
2021	江西	66020	2642.3	0.707226	0.013821	0.016954	124785
2012	山东	44347.6	2144.86	0.29094	0.0028	0.0204011	254013
2013	山东	48673.1	2537	0.315012	0.003248	0.0212891	279331
2014	山东	51932.9	2949.1	0.289632	0.004195	0.0219442	286352
2015	山东	56204.9	4003.35	0.287671	0.004882	0.022653	297845
2016	山东	59239.3	4680.02	0.284195	0.005821	0.0230224	301480
2017	山东	62993.2	5596.91	0.310686	0.007044	0.0241347	304820
2018	山东	66284.3	6312.27	0.349203	0.010723	0.02149	308339
2019	山东	69900.9	6915.23	0.433453	0.015619	0.0210323	278788
2020	山东	71825	6756.76	0.408347	0.026035	0.022999	341159
2021	山东	81510	7037	0.449255	0.029818	0.0234026	447642
2012	河南	30497	1435.71	0.240454	0.001349	0.0104996	128322
2013	河南	33114	1747	0.252904	0.00125	0.0110379	152252
2014	河南	35982	2016.41	0.234998	0.001167	0.0114491	161444
2015	河南	38338	3241.88	0.22449	0.001217	0.0117572	158858
2016	河南	41326	4345.79	0.238762	0.001451	0.0122107	166279
2017	河南	45723	4475.85	0.307731	0.001725	0.0130644	162504
2018	河南	50714	4780.81	0.31174	0.003106	0.0139737	166807
2019	河南	54356	4752.84	0.392924	0.004274	0.0146157	191570
2020	河南	54691	4934.54	0.462352	0.006905	0.0163877	203080
2021	河南	58587	5631	0.566974	0.010313	0.0173015	222433
2012	湖北	39148.9	1023.53	0.240761	0.008826	0.0172816	122748
2013	湖北	43834.6	1153.2	0.30424	0.016038	0.017998	133061
2014	湖北	48634.6	1266.06	0.476098	0.021209	0.01866	140741
2015	湖北	52021.3	2061.13	0.518587	0.026712	0.0190097	135481
2016	湖北	56843.6	2594.68	0.569994	0.02767	0.0183694	136608
2017	湖北	63169.1	2605.51	0.629166	0.029119	0.0197481	139990
2018	湖北	71097.1	2961.29	0.638927	0.030587	0.0208819	155547
2019	湖北	76712.2	3062.28	0.702811	0.0312	0.0209015	178330
2020	湖北	73687.5	3221.41	0.662585	0.038344	0.02314	187599
2021	湖北	86551	3667.8	0.627995	0.041805	0.0231984	221256
2012	湖南	32202.9	1070.16	0.227234	0.001907	0.0129852	100032
2013	湖南	35701.7	1219.6	0.235547	0.003136	0.013282	103414
2014	湖南	39181.4	1498.31	0.229432	0.003622	0.0136084	107432
2015	湖南	43155.3	1931.75	0.232177	0.003635	0.0142781	114869
2016	湖南	46606.4	2395.26	0.231546	0.003348	0.0148596	119345
2017	湖南	51030.5	2436.01	0.270249	0.005993	0.0167694	130829
2018	湖南	54762.9	2821.1	0.357669	0.007731	0.0180716	146948
2019	湖南	60104.2	2997.94	0.430941	0.012344	0.0198018	157277
2020	湖南	62537	3242.37	0.528128	0.017614	0.0215095	177561
2021	湖南	68913	3513	0.475352	0.027381	0.0223369	209328
2012	广东	52307.8	3158.08	0.432766	0.006395	0.021661	509476
2013	广东	56029.2	3325.2	0.551874	0.008474	0.0231046	511596
2014	广东	59908.6	3597.68	0.402403	0.006094	0.0236757	506600
2015	广东	64516.3	4765.46	0.762119	0.0091	0.0246958	501700
2016	广东	69671.1	6515.61	0.904261	0.009377	0.0251703	515600
2017	广东	76218.4	6482.33	0.898965	0.010446	0.0261259	565300
2018	广东	81624.6	8149.07	1.03528	0.014036	0.0278039	762700
2019	广东	86956.5	8537.98	1.08234	0.020647	0.0287774	803200
2020	广东	88521.2	8653.23	0.862877	0.029498	0.031418	872300
2021	广东	98561	9333.7	0.787976	0.032963	0.0321797	850943
2012	广西	24181	848.02	0.378729	0.000193	0.00745325	41268
2013	广西	26416	978.8	0.436683	0.000508	0.00745188	40664
2014	广西	28603	1126.16	0.441057	0.000739	0.00713993	41208
2015	广西	30890	1530.91	0.335388	0.000435	0.00630314	38535
2016	广西	33340	2094.87	0.280456	0.001856	0.00642816	39903
2017	广西	36441	2216.39	0.33748	0.002128	0.00767569	36857
2018	广西	39837	2760.11	0.328259	0.003017	0.0071172	39961
2019	广西	42778	3022.98	0.340583	0.003652	0.00786982	47420
2020	广西	44237	3356.21	0.299052	0.004137	0.00781842	45821
2021	广西	50137	3579.2	0.28216	0.038017	0.00806184	55821
2012	海南	30993	168.93	0.432351	0.0002	0.00480622	6786.9
2013	海南	34053	198.6	0.443852	0.001218	0.00466891	6961.7
2014	海南	37166	223.9	0.392288	0.000186	0.00483189	7514.4
2015	海南	39704	398.39	0.33153	0.000591	0.00458266	7713
2016	海南	43009	522.93	0.3836	0.000849	0.00535613	7840
2017	海南	46631	571.63	0.277265	0.000921	0.00517864	7715
2018	海南	50263	726.09	0.30627	0.001436	0.00556126	8160
2019	海南	53929	794.11	0.564643	0.001716	0.00563382	8903
2020	海南	55438	852.32	0.644747	0.003649	0.00662015	8961
2021	海南	63991	1096	0.622228	0.004388	0.00725599	13457
2012	重庆	39178	648.8	0.257343	0.004735	0.0140055	46115
2013	重庆	43528	778.8	0.296678	0.007062	0.0138064	52612
2014	重庆	48311	963.38	0.260944	0.010952	0.0141526	58354
2015	重庆	52476	1349.36	0.284717	0.003642	0.0157153	61520
2016	重庆	58327	1643.64	0.286412	0.008297	0.0170334	68055
2017	重庆	64171	1935.17	0.29557	0.002644	0.0187715	79149
2018	重庆	68464	2245.72	0.317711	0.00925	0.0201447	91973
2019	重庆	74337	2318.19	0.335638	0.0024	0.0198922	97602
2020	重庆	78294	2368.76	0.331443	0.004711	0.0210694	105712
2021	重庆	87450	2612.1	0.329946	0.006615	0.0216477	125768
2012	四川	29627	1316.32	0.248303	0.00466	0.014697	98010.3
2013	四川	32750	1775.7	0.262124	0.00563	0.0151549	109708
2014	四川	35563	2200.39	0.282992	0.006975	0.0157457	119676
2015	四川	37150	3117.93	0.318667	0.009394	0.0167329	116842
2016	四川	40297	3709.61	0.305053	0.009088	0.0170465	124614
2017	四川	45835	4702.77	0.281149	0.010974	0.0172484	144821
2018	四川	51658	5400.5	0.344762	0.024502	0.0181198	158847
2019	四川	55619	5863.99	0.39891	0.025999	0.0186836	170776
2020	四川	58009	6284.68	0.373878	0.025609	0.0217142	189828
2021	四川	64610	6708.5	0.504955	0.025788	0.0225534	197143
2012	贵州	18946.9	466.76	0.42983	0.001411	0.00608944	18732
2013	贵州	22089.1	494.2	0.42982	0.002275	0.00583477	23888
2014	贵州	25100.9	580.63	0.48337	0.002163	0.00598718	23962
2015	贵州	28547	875.75	0.556683	0.002472	0.00593375	23537
2016	贵州	31589.5	1113.93	0.587667	0.001736	0.00623268	24124
2017	贵州	35988.4	1325.62	0.644744	0.005963	0.00708092	28290
2018	贵州	40270.7	1535.42	0.670088	0.011556	0.00821362	33357
2019	贵州	43727.1	1759.85	0.680589	0.013547	0.00862794	37757
2020	贵州	46355	1744.46	0.63495	0.013974	0.00907124	41496
2021	贵州	50476	2045.1	0.453989	0.014769	0.00920795	43084
2012	云南	23991.8	663.69	0.294393	0.004411	0.00666909	19097.9
2013	云南	27664.9	736.9	0.332073	0.00355	0.00674738	18306.3
2014	云南	30216.6	741.33	0.307299	0.003739	0.00670561	20119.5
2015	云南	32116.8	1151.07	0.324599	0.003806	0.00802963	25390.5
2016	云南	35051.4	1674.45	0.286273	0.00394	0.0089774	26607.3
2017	云南	39457.8	1661.76	0.288975	0.005176	0.00963343	33159.2
2018	云南	44445.8	1962.62	0.263115	0.005005	0.0104746	37274.4
2019	云南	49323	2091.09	0.25405	0.003561	0.00947501	45632
2020	云南	52047	2217.98	0.264825	0.002037	0.0100313	44785.7
2021	云南	57717	2431.9	0.227711	0.003908	0.0103857	43762.7
2012	陕西	37453.4	803.62	0.247058	0.023165	0.0198706	54762.6
2013	陕西	41905.8	940.9	0.239038	0.032907	0.02115	66020.5
2014	陕西	45610	1070.41	0.257779	0.03618	0.0207334	69451.8
2015	陕西	46654	1539.33	0.320021	0.040052	0.0218164	66772
2016	陕西	49341.3	2083.06	0.325584	0.041382	0.021627	67999.9
2017	陕西	55215.9	1993.18	0.369479	0.042054	0.0210485	67090.3
2018	陕西	61115.2	2239.57	0.364299	0.046046	0.0217863	64388.6
2019	陕西	65506.5	2322.68	0.27674	0.056889	0.022664	73290.7
2020	陕西	65866.9	2576.46	0.215607	0.067173	0.0241515	82975.3
2021	陕西	76171	2943.8	0.308748	0.078636	0.02351	86694.9
2012	甘肃	21141.2	430.76	0.300198	0.012931	0.0107034	24290
2013	甘肃	23646.7	460.3	0.328539	0.015794	0.0105706	25049
2014	甘肃	25723.7	473.18	0.32462	0.01675	0.0112441	27124
2015	甘肃	25946	820.48	0.455266	0.019101	0.0121821	25859
2016	甘肃	27396	946.04	0.37971	0.020924	0.0120806	25760
2017	甘肃	29102.5	1099.87	0.352066	0.021845	0.011851	23738
2018	甘肃	32178.2	1127.95	0.317617	0.021935	0.0117697	22214
2019	甘肃	34706.6	1405.75	0.337107	0.02253	0.0126452	25956
2020	甘肃	35848	1460.57	0.355673	0.025859	0.0121601	26814
2021	甘肃	40976	1622.6	0.341793	0.027373	0.0126394	33255
2012	青海	26839	105.58	0.469742	0.010193	0.00693032	5181
2013	青海	30005	117.8	0.489698	0.012672	0.0064815	4833
2014	青海	32218	134.15	0.562321	0.012634	0.00621863	4731
2015	青海	34883	208.14	0.557931	0.019396	0.00479273	4008
2016	青海	38968	262.21	0.482685	0.022126	0.00544129	4166
2017	青海	42211	310.55	0.484362	0.0258	0.00682364	5656
2018	青海	46854	355.42	0.465793	0.027698	0.0060362	4301
2019	青海	49976	382.3	0.352589	0.003068	0.00693471	5476
2020	青海	50845	412.82	0.351309	0.003513	0.00709118	4423
2021	青海	57036	438.3	0.360108	0.004214	0.00800051	4878
2012	宁夏	32609	122.06	0.450962	0.001243	0.00778648	8073
2013	宁夏	35135	150.3	0.459252	0.000555	0.00811006	8234
2014	宁夏	36815	180.31	0.471321	0.001155	0.00866902	9500
2015	宁夏	37876	200.76	0.66876	0.001209	0.00875212	9247
2016	宁夏	40339	307.11	0.656504	0.001278	0.00944487	9004
2017	宁夏	45718	415.05	0.798363	0.001937	0.0113068	9859
2018	宁夏	49614	498.23	0.969176	0.003268	0.0123015	11077
2019	宁夏	52537	520.04	0.833934	0.003975	0.0145406	12016
2020	宁夏	55021	549.95	0.711881	0.004288	0.0152122	12169
2021	宁夏	63461	596.6	0.632051	0.005549	0.0155764	15930
2012	新疆	33103	548.07	0.445371	0.000718	0.00529344	18296.2
2013	新疆	36988	628.6	0.474823	0.000355	0.00538378	19670.9
2014	新疆	40193	734.3	0.435426	0.000304	0.00530101	19730.5
2015	新疆	39520	1023.79	0.44741	0.000325	0.00557663	21204.6
2016	新疆	40020	1323.9	0.467043	0.000444	0.00586859	21564.5
2017	新疆	45476	1407.42	0.383606	0.000529	0.00523361	18263.5
2018	新疆	51238	1678.63	0.329836	0.000321	0.005272	17127.7
2019	新疆	53542	1818.97	0.300138	0.000575	0.00471448	13820
2020	新疆	53606	1943.82	0.298965	0.001095	0.0044621	14108
2021	新疆	62991	2251.6	0.262758	0.00118	0.00489951	26535.2
